# Supplementary material for: Nitrogen-metabolism related genes in barley - haplotype diversity, linkage mapping and associations with malting and kernel quality parameters
Source: BMC Genet. 2013 Sep 4;14:77. doi: 10.1186/1471-2156-14-77 (PMC3766251; doi:10.1186/1471-2156-14-77)
Supplement: Additional file 1 — Haplotypes of candidate genes analysed in 190 barley varieties. [file 1471-2156-14-77-S1.xls]

## Sheet: Haplotypes_IM
Additional file 1: Haplotypes of candidate genes analysed in 190 barley varieties.
					Haplotypes of
Variety	From breeding company	Country of origin	Seasonal Habit	Row Number	Nitrate reducase (NAR)	Glutamine synthetase 2 (GS2)	Fe-dependent Glutamate synthase (GOGAT)	Aspartate-amino-transferase (AAT)	Asparaginase (ASP)
Action	Carsten	Germany	W	6	NAR_H2	GS2_H1	GOGAT_H1	AAT_H3	ASP_H1
Advance	Streng	Germany	W	2	—	GS2_H1	GOGAT_H1	AAT_H1	ASP_H1
Alexis	Breun	Germany	S	2	—	GS2_H2	GOGAT_H1	AAT_H1	ASP_H1
Alinghi	KWS-Lochow	Germany	W	6	NAR_H2	GS2_H1	GOGAT_H1	AAT_H2	ASP_H1
Alissa	Nickerson	Germany	W	6	NAR_H2	GS2_H1	GOGAT_H1	AAT_H1	ASP_H1
Allegra	Nickerson	Germany	W	6	NAR_H2	GS2_H1	GOGAT_H1	AAT_H4	ASP_H1
Alraune	Saatenring K. von Rümker	Germany	W	2	NAR_H1	GS2_H1	GOGAT_H1	AAT_H1	ASP_H1
Angela	INRA	France	W	6	NAR_H2	GS2_H1	GOGAT_H1	AAT_H1	ASP_H1
Angora	Breun	Germany	W	2	NAR_H2	GS2_H1	GOGAT_H1	AAT_H1	ASP_H1
Annabell	Nordsaat/Ackermann	Germany	S	2	NAR_H1	GS2_H1	GOGAT_H1	AAT_H1	ASP_H2
Antalya	Breun	Germany	W	2	—	GS2_H1	GOGAT_H1	AAT_H1	ASP_H1
Apex	Lochow-Petkus	Germany	S	2	NAR_H1	GS2_H1	GOGAT_H1	AAT_H1	ASP_H2
Aphrodite	Hege	Germany	S	2	NAR_H1	GS2_H1	GOGAT_H1	AAT_H1	ASP_H2
Aquarelle	Lochow-Petkus	Germany	W	2	NAR_H3	—	GOGAT_H1	AAT_H1	ASP_H1
Aramir	Cebeco / Lochow-Petkus	Germany	S	2	NAR_H1	GS2_H1	GOGAT_H1	AAT_H1	ASP_H2
Arena	Schweiger	Germany	S	2	—	GS2_H1	GOGAT_H1	AAT_H1	ASP_H1
Artist	Lochow-Petkus	Germany	W	2	NAR_H2	GS2_H1	GOGAT_H2	AAT_H1	ASP_H1
Aspen	Nickerson	Germany	S	2	NAR_H1	GS2_H1	GOGAT_H1	AAT_H1	ASP_H1
Astrid	BPZ/Bauer	Germany	W	2	NAR_H4	GS2_H1	GOGAT_H1	AAT_H5	ASP_H1
Aura	Breun	Germany	S	2	NAR_H1	GS2_H1	GOGAT_H1	AAT_H1	ASP_H2
Auriga	Nordsaat / Ackermann	Germany	S	2	NAR_H1	GS2_H1	GOGAT_H1	AAT_H1	ASP_H2
Aviron	Secobra	France	W	6	NAR_H2	GS2_H1	GOGAT_H1	AAT_H1	ASP_H1
Babylone	Cebeco	Netherlands	W	2	NAR_H2	GS2_H1	GOGAT_H1	AAT_H3	ASP_H2
Baccara	Schweiger	Germany	S	2	NAR_H1	GS2_H1	GOGAT_H1	AAT_H1	ASP_H1
Barcelona	Cebeco	Netherlands	W	2	NAR_H1	GS2_H1	GOGAT_H1	AAT_H1	ASP_H1
Barke	Breun	Germany	S	2	NAR_H1	GS2_H2	GOGAT_H1	AAT_H1	ASP_H2
Baronesse	Nordsaat	Germany	S	2	NAR_H1	GS2_H1	GOGAT_H1	AAT_H1	—
Beatrix	Nordsaat	Germany	S	2	NAR_H1	GS2_H1	GOGAT_H1	AAT_H1	ASP_H2
Belana	Nordsaat	Germany	S	2	NAR_H1	GS2_H1	GOGAT_H1	AAT_H1	ASP_H2
Bella	Schweiger	Germany	S	2	—	GS2_H1	GOGAT_H1	AAT_H1	ASP_H2
Bellevue	Nickerson-Limagrain	France	S	2	NAR_H1	GS2_H1	GOGAT_H1	AAT_H1	ASP_H1
Bido	Ackermann	Germany	S	2	NAR_H4	GS2_H1	GOGAT_H1	AAT_H1	ASP_H2
Bitrana	Bernburg-Biendorf	Germany	S	2	NAR_H3	GS2_H1	GOGAT_H1	AAT_H1	ASP_H1
Blanca	Dippe	Germany	W	6	NAR_H2	GS2_H2	GOGAT_H1	AAT_H2	ASP_H1
Bombay	Breun	Germany	W	2	NAR_H1	GS2_H1	GOGAT_H1	AAT_H3	ASP_H1
Braemar	Cebeco	Germany	S	2	NAR_H1	GS2_H1	GOGAT_H1	AAT_H1	ASP_H1
Brenda	Semundo	Netherlands	S	2	NAR_H1	GS2_H1	GOGAT_H1	AAT_H1	ASP_H2
Cabrio	Nickerson	Germany	W	2	NAR_H1	GS2_H1	GOGAT_H2	AAT_H3	ASP_H1
Calador	Nickerson Limagrain	Germany	W	2	—	GS2_H1	GOGAT_H2	AAT_H2	ASP_H1
Camera	Nickerson	Germany	W	2	NAR_H2	GS2_H1	GOGAT_H2	AAT_H2	ASP_H1
Caminant	Carlsberg/Franck	Germany	S	2	—	GS2_H1	GOGAT_H1	AAT_H1	ASP_H1
Campanile	Nickerson Limagrain	Germany	W	2	NAR_H2	GS2_H1	GOGAT_H1	AAT_H1	ASP_H1
Candesse	Borries-Eckendorf	Germany	W	6	NAR_H2	GS2_H1	GOGAT_H1	AAT_H2	ASP_H1
Cantare	Nickerson-Limagrain	Germany	W	2	NAR_H1	GS2_H1	GOGAT_H2	AAT_H3	ASP_H1
Carafe	Cebeco	Netherlands	S	2	NAR_H1	GS2_H1	GOGAT_H1	AAT_H1	ASP_H1
Carat	Nickerson	Germany	W	2	NAR_H1	GS2_H1	GOGAT_H2	AAT_H3	ASP_H1
Carina	Ackermann	Germany	S	2	NAR_H1	GS2_H1	GOGAT_H1	AAT_H1	ASP_H2
Carola	Nordsaat	Germany	W	6	—	GS2_H1	GOGAT_H1	AAT_H2	ASP_H1
Carrero	Nordsaat	Germany	W	2	NAR_H1	GS2_H1	GOGAT_H2	AAT_H1	ASP_H1
Catania	Streng	Germany	W	6	NAR_H2	GS2_H1	GOGAT_H1	AAT_H1	ASP_H1
Cellar	NFC	Great Britain	S	2	NAR_H3	GS2_H1	GOGAT_H1	AAT_H1	ASP_H1
Cita	Carsten / Eger	Germany	W	6	NAR_H2	GS2_H1	GOGAT_H1	AAT_H4	ASP_H1
Clara	Nordsaat	Germany	W	2	NAR_H2	GS2_H1	GOGAT_H1	AAT_H1	ASP_H1
Class	Eger	Germany	S	2	NAR_H1	GS2_H1	GOGAT_H1	AAT_H1	ASP_H1
Cleopatra	Firlbeck	Germany	W	2	NAR_H2	GS2_H1	GOGAT_H1	AAT_H1	ASP_H1
Cobalt	Nickerson	Germany	W	2	NAR_H2	GS2_H1	GOGAT_H2	AAT_H3	ASP_H1
Conchita	Lochow-Petkus	Germany	S	2	NAR_H1	GS2_H1	GOGAT_H1	AAT_H1	ASP_H1
Cordoba	Cebeco	Netherlands	W	2	NAR_H2	GS2_H1	GOGAT_H1	AAT_H1	ASP_H1
Cornelia	DSV Leutewitz	Germany	W	6	NAR_H2	—	GOGAT_H1	AAT_H2	ASP_H1
Corona	Streng	Germany	W	6	NAR_H2	GS2_H1	GOGAT_H1	AAT_H1	ASP_H1
Cristalia	Cebeco/Syngenta	Netherlands	S	2	NAR_H1	GS2_H1	GOGAT_H1	AAT_H1	ASP_H1
Daniela	Landw. Lehranstalten Triesdorf	Germany	W	6	NAR_H2	GS2_H1	GOGAT_H1	AAT_H1	ASP_H1
Danuta	Nordsaat	Germany	S	2	NAR_H1	GS2_H1	GOGAT_H1	AAT_H1	ASP_H2
Derkado	Nordsaat (Langenstein)	Germany	S	2	NAR_H3	GS2_H1	GOGAT_H1	AAT_H1	ASP_H2
Diamalta	SW-Seed (Hadmersleben)	Germany	S	2	NAR_H4	GS2_H1	GOGAT_H1	AAT_H1	ASP_H2
Diamond	Nickerson	Great Britain	W	2	NAR_H3	GS2_H1	GOGAT_H2	AAT_H3	ASP_H1
Ditta	Ackermann	Germany	S	2	NAR_H1	GS2_H1	GOGAT_H1	AAT_H1	ASP_H2
Duet	Nickerson	Germany	W	2	NAR_H2	GS2_H1	GOGAT_H1	AAT_H1	ASP_H1
Elfe	Firlbeck	Germany	W	6	NAR_H2	GS2_H1	GOGAT_H1	AAT_H1	ASP_H1
Esterel	Secobra	France	W	6	NAR_H2	GS2_H1	GOGAT_H1	AAT_H1	ASP_H1
Eunova	Franck	Germany	S	2	NAR_H2	GS2_H1	GOGAT_H1	AAT_H1	ASP_H1
Extract	NFC	Great Britain	S	2	NAR_H1	GS2_H1	GOGAT_H1	AAT_H1	ASP_H1
Fergie	NFC / Breun	Great Britain / Germany	S	2	NAR_H2	GS2_H1	GOGAT_H1	AAT_H3	ASP_H1
Finita	Nordsaat	Germany	W	2	—	GS2_H1	GOGAT_H3	AAT_H1	ASP_H1
Fridericus	KWS-Lochow	Germany	W	6	NAR_H2	GS2_H1	GOGAT_H1	AAT_H2	ASP_H1
Gamelan	Ackermann	Germany	W	2	NAR_H1	GS2_H1	GOGAT_H1	AAT_H3	ASP_H1
Geo	Nickerson	Germany	W	6	—	GS2_H1	GOGAT_H2	AAT_H4	ASP_H1
Gerbel	Lochow-Petkus	Germany	W	6	NAR_H2	GS2_H1	GOGAT_H1	AAT_H5	ASP_H1
Gimpel	Lochow-Petkus	Germany	S	2	NAR_H1	GS2_H1	GOGAT_H1	AAT_H1	ASP_H2
Golf	Nickerson	Germany	S	2	NAR_H1	GS2_H1	GOGAT_H1	AAT_H1	ASP_H1
Grete	Borries-Eckendorf	Germany	W	6	NAR_H2	GS2_H1	GOGAT_H1	AAT_H2	ASP_H1
Grit	Nordsaat (Langenstein)	Germany	S	2	NAR_H1	GS2_H1	GOGAT_H1	AAT_H1	ASP_H1
Gunda	Bezirk Mittelfranken BEZM/HDEG	Germany	W	2	NAR_H1	GS2_H1	GOGAT_H2	AAT_H2	ASP_H1
Halcyon	PBI	Great Britain	W	2	NAR_H1	GS2_H1	GOGAT_H1	AAT_H1	ASP_H1
Halla	Ackermann	Germany	S	2	NAR_H1	GS2_H1	GOGAT_H1	AAT_H1	ASP_H1
Hanka	SW-Seed (Hadmersleben)	Germany	S	2	NAR_H1	GS2_H1	GOGAT_H1	AAT_H1	ASP_H2
Hanna	Bauer	Germany	W	2	NAR_H2	GS2_H1	GOGAT_H1	AAT_H2	ASP_H1
Havanna	Breun	Germany	S	2	—	GS2_H1	GOGAT_H1	AAT_H1	ASP_H2
Helena	Ackermann	Germany	S	2	NAR_H3	GS2_H1	GOGAT_H1	AAT_H1	ASP_H2
Henni	Nordsaat	Germany	S	2	NAR_H1	GS2_H1	GOGAT_H1	AAT_H1	ASP_H2
Igri	Ackermann	Germany	W	2	—	GS2_H1	GOGAT_H1	AAT_H5	ASP_H1
Isotta	Breun	Germany	S	2	NAR_H1	GS2_H1	GOGAT_H1	AAT_H1	ASP_H3
Jana	Dippe / Momont	Germany / France	W	6	NAR_H2	GS2_H1	GOGAT_H1	AAT_H1	ASP_H1
Jasmin	Hege	Germany	W	2	NAR_H1	GS2_H1	GOGAT_H2	AAT_H2	ASP_H1
Jessica	Borries-Eckendorf	Germany	W	2	NAR_H2	GS2_H1	GOGAT_H1	AAT_H1	ASP_H1
Jolante	Hege	Germany	W	2	NAR_H1	GS2_H1	GOGAT_H1	AAT_H1	ASP_H1
Jorinde	Borries-Eckendorf	Germany	W	2	NAR_H3	GS2_H1	GOGAT_H1	AAT_H4	ASP_H1
Jura	Breun / Lochow-Petkus	Germany	W	2	NAR_H3	GS2_H1	GOGAT_H1	AAT_H1	ASP_H1
Kamoto	Nickerson	Germany	W	2	NAR_H1	GS2_H1	GOGAT_H2	AAT_H3	ASP_H1
Kangoo	Limagrain	Germany	S	2	NAR_H1	GS2_H1	GOGAT_H1	AAT_H1	ASP_H1
Kaskade	BPZ / Saatenring	Germany	W	2	NAR_H1	GS2_H1	GOGAT_H1	AAT_H1	ASP_H1
Katharina	Nordsaat	Germany	S	2	NAR_H3	GS2_H1	GOGAT_H1	AAT_H1	ASP_H2
Korinna	SW-Seed (Hadmersleben9	Germany	S	2	NAR_H3	GS2_H1	GOGAT_H1	AAT_H1	ASP_H2
Krona	SW-Seed (Hadmersleben)	Germany	S	2	NAR_H1	GS2_H2	GOGAT_H1	AAT_H1	ASP_H2
Labea	Breun	Germany	W	2	NAR_H2	GS2_H1	GOGAT_H1	AAT_H3	ASP_H1
Landi	Schmidt	Germany	W	6	NAR_H2	GS2_H1	GOGAT_H1	AAT_H1	ASP_H1
Lenka	Hadmersleben / Firlbeck	Germany	S	2	NAR_H3	—	GOGAT_H1	AAT_H1	ASP_H1
Leonie	Nordsaat	Germany	W	2	NAR_H2	GS2_H1	GOGAT_H1	AAT_H3	ASP_H1
Libelle	Breun	Germany	S	2	NAR_H1	GS2_H2	GOGAT_H1	AAT_H1	ASP_H2
Lisanne	Nickerson-Limagrain	Germany	S	2	NAR_H1	GS2_H1	GOGAT_H1	AAT_H1	ASP_H1
Lomerit	Lochow-Petkus	Germany	W	6	NAR_H2	GS2_H1	GOGAT_H2	AAT_H2	ASP_H1
Lorena	Saatenring Firlbeck	Germany	W	6	NAR_H2	GS2_H1	GOGAT_H2	AAT_H5	ASP_H1
Ludmilla	Firlbeck	Germany	W	6	NAR_H2	GS2_H1	GOGAT_H1	AAT_H1	ASP_H1
Luna	Saatenring	Deutschland	S	2	NAR_H1	GS2_H1	GOGAT_H1	AAT_H1	ASP_H2
Madeira	SW-Seed (Hadmersleben)	Germany	S	2	NAR_H1	GS2_H2	GOGAT_H1	AAT_H1	ASP_H2
Madonna	Lochow-Petkus	Germany	S	2	NAR_H1	GS2_H1	GOGAT_H1	AAT_H1	ASP_H2
Madou	Breun	Germany	W	2	NAR_H3	GS2_H1	GOGAT_H1	AAT_H1	ASP_H1
Madras	Lochow-Petkus	Germany	S	2	—	GS2_H1	GOGAT_H1	AAT_H1	ASP_H1
Maeva	Secobra	France	W	6	NAR_H2	GS2_H1	GOGAT_H2	AAT_H1	ASP_H1
Majestic	Intersaatzucht / Unisigma	Germany / France	W	6	NAR_H2	GS2_H1	GOGAT_H2	AAT_H3	ASP_H1
Maresi	Streng	Germany	S	2	NAR_H3	GS2_H1	GOGAT_H1	AAT_H1	ASP_H2
Margret	Streng	Deutschland	S	2	NAR_H1	GS2_H1	GOGAT_H1	AAT_H1	ASP_H2
Marina	Bernburg	Germany	S	2	NAR_H1	GS2_H1	GOGAT_H1	AAT_H1	ASP_H1
Marinka	Cebeco	Netherlands	W	2	NAR_H3	GS2_H1	GOGAT_H1	AAT_H1	ASP_H1
Maris-Otter	PBI	Great Britain	W	2	NAR_H1	GS2_H1	GOGAT_H1	AAT_H1	ASP_H2
Marnie	Breun	Germany	S	2	NAR_H1	GS2_H1	GOGAT_H1	AAT_H1	ASP_H2
Marthe	Nordsaat	Germany	S	2	NAR_H1	GS2_H1	GOGAT_H1	AAT_H1	ASP_H2
Mauritia	Lochow-Petkus	Germany	S	2	NAR_H1	GS2_H1	GOGAT_H1	AAT_H1	ASP_H1
Mentor	Svalöf / Weibull	Sweden	S	2	NAR_H3	GS2_H1	GOGAT_H1	AAT_H1	ASP_H1
Merlot	Nordsaat	Germany	W	6	NAR_H2	GS2_H1	GOGAT_H2	AAT_H2	ASP_H1
Millie	Streng	Germany	W	2	NAR_H3	GS2_H1	GOGAT_H1	AAT_H3	ASP_H1
Minna	Breun	Germany	S	2	NAR_H1	GS2_H1	GOGAT_H1	AAT_H1	ASP_H2
Mombasa	Breun	Germany	W	2	NAR_H3	GS2_H1	GOGAT_H2	AAT_H1	ASP_H1
Nelly	Eckendorf	Germany	W	6	NAR_H3	GS2_H1	GOGAT_H1	AAT_H2	ASP_H1
Neruda	Nickerson	Germany	S	2	—	GS2_H1	GOGAT_H1	AAT_H1	ASP_H2
Nicola	Nordsaat	Germany	W	2	NAR_H2	GS2_H1	GOGAT_H1	AAT_H1	ASP_H1
Nomad	Nickerson	Germany	S	2	NAR_H1	GS2_H1	GOGAT_H1	AAT_H1	ASP_H2
Orthega	Lochow-Petkus	Germany	S	2	NAR_H1	GS2_H1	GOGAT_H1	AAT_H1	ASP_H1
Otis	Lochow-Petkus	Germany	S	2	NAR_H1	GS2_H1	GOGAT_H1	AAT_H1	ASP_H2
Pamir (Palazia)	BPZ, SW Doerfler	Germany	W	2	NAR_H1	GS2_H1	GOGAT_H1	AAT_H1	ASP_H1
Pasadena	Lochow-Petkus	Germany	S	2	NAR_H1	GS2_H2	GOGAT_H1	AAT_H1	ASP_H2
Passion	Streng	Germany	W	2	NAR_H3	GS2_H1	GOGAT_H1	AAT_H2	ASP_H1
Pewter	NFC	Great Britain	S	2	NAR_H1	GS2_H1	GOGAT_H1	AAT_H1	ASP_H1
Phantom	SW-Seed (Hadmersleben) + L.C. Nungesser KG. Saaten	Germany	S	2	NAR_H2	GS2_H1	GOGAT_H1	AAT_H4	ASP_H1
Plus	Schmidt / Lochow-Petkus	Germany	W	6	NAR_H3	GS2_H1	GOGAT_H1	AAT_H2	ASP_H1
Power	Streng	Germany	S	2	NAR_H1	GS2_H1	GOGAT_H1	AAT_H1	ASP_H1
Primadonna	Firbeck	Germany	S	2	NAR_H1	GS2_H2	GOGAT_H1	AAT_H1	ASP_H2
Publican	Syngenta Seeds	Germany	S	2	NAR_H1	GS2_H1	GOGAT_H1	AAT_H1	ASP_H1
Quantis	Breun	Germany	W	6	NAR_H2	GS2_H1	GOGAT_H1	AAT_H3	ASP_H1
Queen	Dr. Franck	Germany	W	2	NAR_H1	GS2_H1	GOGAT_H2	AAT_H2	ASP_H1
Quench	Syngenta Seeds	Germany	S	2	NAR_H1	GS2_H1	GOGAT_H1	AAT_H1	ASP_H1
Regina	Breun	Germany	W	2	NAR_H3	GS2_H1	GOGAT_H1	AAT_H1	ASP_H1
Ria	SW-Seed (Hadmersleben)	Germany	S	2	—	GS2_H1	GOGAT_H1	AAT_H3	ASP_H2
Ricarda	Nickerson	Germany	S	2	NAR_H1	GS2_H1	GOGAT_H1	AAT_H1	ASP_H2
Rocca	Nickerson	Germany	W	6	NAR_H2	GS2_H1	GOGAT_H1	AAT_H3	ASP_H1
Saloon	NFC	Great Britain	S	2	NAR_H1	GS2_H1	GOGAT_H1	AAT_H1	ASP_H1
Sarah	Nordsaat	Germany	W	6	—	GS2_H1	GOGAT_H1	AAT_H2	ASP_H1
Scarlett	Breun	Germany	S	2	NAR_H1	GS2_H2	GOGAT_H1	AAT_H1	ASP_H2
Sebastian	Streng	Germany	S	2	NAR_H1	GS2_H1	GOGAT_H1	AAT_H1	ASP_H1
Sissy	Streng	Germany	S	2	NAR_H1	GS2_H1	GOGAT_H1	AAT_H1	ASP_H1
Sonja	Engelen	Germany	W	2	NAR_H1	GS2_H1	GOGAT_H2	AAT_H2	ASP_H1
Sophie	Ackermann / Nordsaat	Germany	S	2	NAR_H1	GS2_H2	GOGAT_H1	AAT_H1	ASP_H2
Spectrum	Nickerson- Limagrain	Germany	W	2	NAR_H2	GS2_H1	GOGAT_H2	AAT_H1	ASP_H1
Steffi	Ackermann	Germany	S	2	NAR_H1	GS2_H1	GOGAT_H1	AAT_H1	ASP_H2
Steina	Breun	Germany	S	2	NAR_H1	GS2_H1	GOGAT_H1	AAT_H1	ASP_H2
Stella	SW Saatenring	Germany	S	2	NAR_H4	GS2_H1	GOGAT_H3	AAT_H1	ASP_H1
Streif	Streng	Germany	S	2	NAR_H1	GS2_H1	GOGAT_H1	AAT_H1	ASP_H2
Svenja	Breun	Germany	W	2	NAR_H3	GS2_H1	GOGAT_H1	AAT_H1	ASP_H1
Tafeno	Lochow-Petkus	Germany	W	2	NAR_H2	GS2_H1	GOGAT_H1	AAT_H2	ASP_H1
Tessy	Streng	Germany	W	2	NAR_H2	GS2_H1	GOGAT_H2	AAT_H2	ASP_H1
Theresa	Secobra	France	W	6	NAR_H2	GS2_H1	GOGAT_H2	AAT_H1	ASP_H1
Thuringia	Ackermann	Germany	S	2	NAR_H1	GS2_H1	GOGAT_H1	AAT_H1	ASP_H1
Tiffany	Breun / Lochow-Petkus	Germany	W	2	NAR_H3	GS2_H1	GOGAT_H1	AAT_H1	ASP_H1
Tilia	DSV	Germany	W	6	NAR_H1	GS2_H1	GOGAT_H1	AAT_H1	ASP_H2
Tipple	Cebeco Zaden B.V.	Netherlands	S	2	NAR_H1	GS2_H1	GOGAT_H1	AAT_H1	ASP_H1
Tocada	Lochow-Petkus	Germany	S	2	NAR_H1	GS2_H2	GOGAT_H1	AAT_H1	ASP_H2
Tokyo	Nickerson	Great Britain / Germany	W	2	NAR_H1	GS2_H1	GOGAT_H2	AAT_H3	ASP_H1
Trasco	Ackermann	Germany	W	2	NAR_H3	GS2_H1	GOGAT_H1	AAT_H1	ASP_H1
Trixi	Ackermann	Germany	W	2	NAR_H1	GS2_H1	GOGAT_H2	AAT_H2	ASP_H1
Trumpf	SW-Seed (Hadmersleben)	Germany	S	2	—	GS2_H1	GOGAT_H1	AAT_H1	ASP_H1
Ursa	Nordsaat	Germany	S	2	NAR_H1	GS2_H1	GOGAT_H1	AAT_H1	ASP_H2
Vanessa	Breun	Germany	W	2	NAR_H3	GS2_H1	GOGAT_H2	AAT_H1	ASP_H1
Venezia	Streng / Bauer	Germany	W	2	NAR_H1	GS2_H1	GOGAT_H1	AAT_H3	ASP_H1
Verticale	Lochow-Petkus	Germany	W	2	—	GS2_H1	GOGAT_H2	AAT_H1	ASP_H1
Virac	Ackermann	Germany	W	2	NAR_H1	GS2_H1	GOGAT_H2	AAT_H2	ASP_H1
Viskosa	Nordsaat	Germany	S	2	NAR_H1	GS2_H1	GOGAT_H1	AAT_H1	ASP_H2
Volla	Breun	Germany	S	2	NAR_H1	GS2_H1	GOGAT_H1	AAT_H1	ASP_H2
Westminster	Nickerson	Germany	S	2	NAR_H1	GS2_H2	GOGAT_H1	AAT_H1	ASP_H1
Wisa	Breun	Germany	S	2	NAR_H1	GS2_H1	GOGAT_H1	AAT_H1	ASP_H2
Xanadu	Nordsaat	Germany	S	2	NAR_H1	GS2_H2	GOGAT_H1	AAT_H1	ASP_H2
