# Supplementary material for: Nitrogen-metabolism related genes in barley - haplotype diversity, linkage mapping and associations with malting and kernel quality parameters
Source: BMC Genet. 2013 Sep 4;14:77. doi: 10.1186/1471-2156-14-77 (PMC3766251; doi:10.1186/1471-2156-14-77)
Supplement: Additional file 3 — Primer sequences used for (a) genomic resequencing and (b) for highthroughput genotyping by pyrosequening. [file 1471-2156-14-77-S3.xlsx]

## Sheet: Primer Assays
Additional file 3: Primer sequences used for (a) genomic resequencing and (b) for highthroughput genotyping by pyrosequening.
(a)
Candidate gene	Fragment	size [bp]	Tm	Forward primer	Reverse primer
Nitrate reductase	NAR_GB15	387bp	60°C	CGGAGAAGCTCATCTGGAAC	CAGTCGGATCCTGCGTTAAT
	NAR_GB25	515bp	60°C	GGAGAAGCCCAACAAGTACG	CAGTCGGATCCTGCGTTAAT
Glutamine synthase 2	GS_GB34	448bp	60°C	TTTGGCCGTGACATATCAGA	GAATAGAGCAGCCACGGTTC
	GS_GB36	450bp	60°C	CATCTGGGTTGGAGGATCTG	TCTGATATGTCACGGCCAAA
	GS_GB37	480bp	60°C	CTTGGTTTCTGGCCTGGTT	CTGCATCCTCTGGATGACC
Ferredoxin-dependent glutamate synthase	GOGAT_GB005	462bp	55°C	CCGGTGTTGGATTTGTCG	TCAGCTTTCGGCAGATGTAT
Aspartate aminotransferase	AAT_GB56	406bp	60°C	GGCACACTCCTTCCTCACAT	GCCCCTCAATCATTTCTTCC
Asparaginase	ASP_GB33	450bp	60°C	TGGTGGACTGTAACGGCTTC	TCACAGGATGGCCAAATGTA
(b) FP=Forward primer; RP=Reverse primer; B=Biotinylated; SFP=Sequencing forward primer; SRP=Sequencing reverse primer
Candidate gene	Fragment_SNP	Primer name	Primer sequence
Nitrate reductase	NAR_GB015-25_SNP3	BFP_GB015-25_3	CGGGGACAAGCAGTTCAC
		RP_GB015-25_3+4	GTGATCAGCTCGCCGATG
		SRP_GB015_3	AGTGCAGTCGTAGACGT
	NAR_GB015-25_SNP4	BFP_GB015-25_4	CCGGGGACAAGCAGTTCA
		RP_GB015-25_3+4	GTGATCAGCTCGCCGATG
		SRP_GB015_4	GGTGGTCCTTGAGGAA
	NAR_GB015-25_SNP5	BFP_GB015-25_5	GCGCCGACAGCATCCTTAT
		RP_GB015-25_5	GTCCCCGTGGTGATCAGC
		SRP_GB015_5	TCGGTGCAGTCGGAT
	NAR_GB015-25_SNP7+8	FP_GB015-25_6-8	CATCGGCGAGCTGATCAC
		BRP_GB015-25_7+8	CGTGGGAGAGCTCCTTCTTG
		SFP_GB015_7+8	ACTCAGACAACTCGGT
	NAR_GB015-25_SNP10+11	FP_GB015-25_10+11	CATCGGCGAGCTGATCAC
		BRP_GB015-25_6_10+11	GTCGTGGGAGAGCTCCTTCTT
		SFP_GB015_10+11	CCCCCGCGAGAAGGT
	NAR_GB015-25_SNP12	FP_GB015-25_12-15	CCACGACGTCCGCCTCTT
		BRP_GB015-25_12_15	GAGCTTGCCGTCGATGGT
		SFP_GB015_12	CGACGTCCGCCTCTT
	NAR_GB015-25_SNP13+14	FP_GB015-25_12-15	CCACGACGTCCGCCTCTT
		BRP_GB015-25_13+14	GTAGGCGCGCATGCAGAG
		SFP_GB015_13+14	CGACCAGGTGCTCGG
	NAR_GB015-25_SNP16	BFP_GB015-25_16	ACCATCGACGGCAAGCTCT
		RP_GB015-25_16	TGGGTGCTCGTCCCTGAAG
		SRP_GB015_16	GACGAGCAGCTCGAA
Glutamine synthase 2	GS2_GB034_SNP1	FP_GB034_1	ATCAGAAAACCTATTGCAGCTGAC
		BRP_GB034_1	CTGAACATCCATGCCCTGTTTG
		SFP_GB034_1	AGTAAATACTAAGGAAAAATATTCT
	GS2_GB036_SNP1	FP_GB036_1	CCTGGGGAAGACAGTGAAGTCAT
		BRP_GB036_1	GCTGAAAGCAGGACAGAAAAACAT
		SFP_GB036_1	TTGCACACACAGTCTAATAC
	GS2_GB036_SNP2	FP_GB036_2	TCTTCAGCCTTGCACACACAGT
		BRP_GB036_2	GGGCTGAAAGCAGGACAGAA
		SFP_GB036_2	ATCTCGATTTCGACTTT
	GS2_GB036_SNP4+5	FP_GB036_4-7	TGGAACTACGACGGATCGA
		BRP_GB036_4+5	AGCCATGTGGCGTTTGTT
		SFP_GB036_4-7	GGCCACTTTACTGGTT
	GS2_GB036_SNP6+7	FP_GB036_4-7	TGGAACTACGACGGATCGA
		BRP_GB036_4-7	CATGTGGCGTTTGTTAGTAGGGA
		SFP_GB036_6+7	TGGTTACAACTATACAATTGG
	GS2_GB036_SNP8	FP_GB036_8-10	CCCCAAGGTCACTTCACAAG
		BRP_GB036_8	CCGAACCTAGAAAAGCAAATGT
		SFP_GB036_8	ACAAGTGCCATGGTAAC
	GS2_GB037_SNP3+4+5	FP_GB037_396,402+3	TTTCCAGCGCGATCTCACA
		BRP_GB037_396-429	CGCCATCGTCGTCTCTACGT
		SFP_GB037_396,402+3	TCTCTTGCTGCAGGTT
	GS2_GB037_SNP5+6	FP_GB037_417+29	CGGGCTATCTCTCTTGCTGCA
		BRP_GB037_396-429	CGCCATCGTCGTCTCTACGT
		SFP_GB037_417+29	CACCGGAGTCGCTGT
Ferredoxin-dependent glutamate synthase	GOGAT_GB005_SNP1	BFP_GB005_1	CATACAGGTGTAGGCATGGTCTT
		RP_GB005_1	CAGCATTACGAGTCCGAAGAGA
		SRP_GB005_1	TTATCCACAATGTGGG
	GOGAT_GB005_SNP2	FP_GB005_2+3	TCTTCCTTTTTTGCCGGGATTT
		BRP_GB005_2_3	CGATGGCATTGCAACCAAAGTAT
		SFP_GB005_2	CCGGGATTTTGTCTTTA
	GOGAT_GB005_SNP3	FP_GB005_3	CTTCCTTTTTTGCCGGGATTT
		BRP_GB005_2_3	CGATGGCATTGCAACCAAAGTAT
		SFP_GB005_3	CGACACTTCCTAGTTTTATATG
	GOGAT_GB005_SNP4	BFP_GB005_4	TCGTGGTGCTTGAAACCTATG
		RP_GB005_4	ATACCAAGGGCACAAACTTTTC
		SRP_GB005_4	CAAACTTTTCCTGCAA
	GOGAT_GB005_SNP5	FP_GB005_5	ATCGTGGTGCTTGAAACCTATGCT
		BRP_GB005_5	CCTTCTCAACAGCTGCAAAAATG
		SFP_GB005_5	TGTGATTTTTCAGCTCTACT
Aspartate aminotransferase	AAT_GB056_SNP1	BFP_GB056_SNP1	CTCCACGCCGATGCAATC
		RP_GB056_SNP1	CAAAGTAGCTGTCCGGTGCTCT
		SRP_GB056_SNP1	TGTCCGGTGCTCTCA
	AAT_GB056_SNP2	BFP_GB056_SNP2	CCGGACAGCTACTTTGAGGAG
		RP_GB056_SNP2	CCAGCAGCGCTTTCTTTG
		SRP_GB056_SNP2	CGCCGTAGTCCCTCT
	AAT_GB056_SNP3+4	FP_GB056_SNP3+4	GCGGGCTTCATCGTCTACC
		BRP_GB056_SNP3+4	GCGGATCAAGTACTCGCAGAAC
		SFP_GB056_SNP3+4	TCTACCCTTCGAGCG
Asparaginase	Asp_GB033_SNP1	FP_GB033_SNP1	CGAGGGAGAGGCCATCATC
		BRP_GB033_SNP1	CAGCGGGAGGCCCTTGTA
		SFP_GB033_SNP1	ACGCTGGCACGGGAC
	Asp_GB033_SNP2	FP_GB033_SNP2+3	AGGGAGAGGCCATCATCCG
		BRP_GB033_SNP2	ATGAAGCCGTCCTCGGTTG
		SFP_GB033_SNP2	GGCCGTGGACTTCTG
