# Supplementary material for: Nitrogen-metabolism related genes in barley - haplotype diversity, linkage mapping and associations with malting and kernel quality parameters
Source: BMC Genet. 2013 Sep 4;14:77. doi: 10.1186/1471-2156-14-77 (PMC3766251; doi:10.1186/1471-2156-14-77)
Supplement: Additional file 5 — Phenotypic data used for association analysis (mean values for each trait/variety combination after elimination of outliers). [file 1471-2156-14-77-S5.xlsx]

## Sheet: phenotypic data
Additional file 5: Phenotypic data used for association analysis (mean values for each trait/variety combination after elimination of outliers).
Cultivar	Brabender [HE]	Colour [EBC]	Diastatic power [WK]	Fermentable extract [%]	Final attenuation [%]	Friability [%]	Glassiness [%]	Glume fineness [1-9]	Grain yield [dt/ha]	Kernel formation [1-9]	Kernel quality assortment < 2,2 mm [%]	Kernel quality assortment > 2,5 mm [%]	Kernel quality assortment > 2,8 mm [%]	Kernel quality assortment 2,2 to 2,5 mm [%]	Malt extract [%]	Malting quality index (MQI)	Marketable yield [dt/ha]	pH-value in malt	Raw protein in the malt [%]	Soluble N [mg/100g dry matter]	Viscosity [mPas]	VZ45 saccharification number [%]
Action	-	-	-	-	-	-	-	6.15	76.1	6.05	1.28	94	77.1	-	-	-	75.23	-	-	-	-	-
Advance	168	-	-	-	82	66.2	-	4.05	78.6	5.51	3.33	80.68	45.06	-	79.8	5.4	76.63	-	9.5	616	1.76	35.7
Alexis	114.69	3.36	340.5	83.04	82.41	89	0.42	4.49	60.52	4.81	1.64	67.01	56.74	8.57	82.37	8.62	54.07	5.84	9.91	727.17	1.49	45.46
Alinghi	-	-	-	-	-	-	-	6.38	80.4	6.83	3.73	79.88	38.65	-	-	-	77.53	-	-	-	-	-
Alissa	-	-	-	-	-	-	-	6.22	-	5.96	7	72.22	33.23	-	-	-	-	-	-	-	-	-
Allegra	177	3.8	-	-	80.2	50.3	-	5.22	-	5.78	4.95	71.05	22.13	-	77.7	3.3	-	-	11.3	606	1.77	34
Alraune	233.5	2.62	386.25	80.31	78.9	50.23	-	3.49	74.42	4.62	5.3	79.48	67.44	3	78.88	-	72.54	5.93	12.3	704.31	1.87	41.74
Angela	-	-	-	-	-	-	-	5.86	-	5.68	-	76.42	39.65	-	-	-	-	-	-	-	-	-
Angora	137.97	2.82	338.11	82.12	81.24	81.76	1.7	3.97	72.97	4.64	1.21	80.27	67.08	5.8	81.7	8.03	70.88	5.96	10.03	709.35	1.55	38.42
Annabell	-	3.26	258.75	-	82.25	93.93	0.2	-	-	-	1.87	25.86	67.12	5.2	82.34	7.79	-	5.87	9.24	674.44	-	37.34
Antalya	-	-	-	-	-	-	-	3.9	73.38	4.74	1.2	80.3	51.62	-	-	-	72.32	-	-	-	-	-
Apex	252	2.95	231.8	78.9	79.33	82.6	0.8	3.7	57.5	3.8	0.1	-	80.1	-	82.66	-	56.1	5.91	9.2	636.8	1.52	35.4
Aphrodite	150.57	3.89	229.15	81.51	81	80.78	2	3.12	60.38	2.03	0.2	89.9	82.82	3.71	82.18	7.69	59.22	5.82	10.48	762.11	1.56	42.47
Aquarelle	119.25	4.3	-	-	83.54	85.33	-	3.5	67.53	5	-	30	4.7	47.4	80.8	7.92	-	6	8.96	599	1.53	37.56
Aramir	240.33	3.6	-	80.43	-	70.37	2.07	3.9	49.7	4.17	-	89.53	71.85	-	80.47	-	48.25	5.91	11.17	750.67	1.58	38.6
Arena	131.09	3.45	356.4	81.48	80.64	79.21	-	2.91	59.33	3.73	1.7	67.07	47.4	14.3	81.45	7.92	51.1	5.87	10.54	787.44	1.5	40.88
Artist	151.5	3.97	-	-	81.43	65.45	-	4.18	-	4.2	1.3	90.34	58.36	5.75	81.33	7.05	-	-	9.13	585	1.75	35.35
Aspen	-	3.08	384.5	-	83.72	94.63	0.2	-	-	-	1.9	25.78	71.53	3.55	83.28	8.54	-	5.84	9.65	676.15	-	42.61
Astrid	136.13	2.72	354	82.84	81.24	77.24	1.73	3.73	73.19	3.27	0.6	95.18	88.25	4.8	81.37	7.1	72.07	5.91	10.73	708.41	1.56	39.48
Aura	212.31	3.59	277.64	81.6	80.88	80.75	1.14	2.7	57.06	3.23	0.55	77.93	68	5.86	81.78	7.24	54.81	5.9	10.87	722.73	1.53	36.38
Auriga	-	3.61	368	-	83.56	85.67	0.5	-	-	-	1.47	23.75	69.85	5.38	81.59	7.59	-	5.85	10.13	730.3	-	43.84
Aviron	-	-	-	-	-	-	-	6.54	81.2	4.41	1.03	92.88	66.9	11	-	-	79.7	-	-	-	-	-
Babylone	219.33	2.77	272.33	80.55	78.1	53.13	-	3.53	74.32	3.29	2.1	93.79	72.08	8.2	80.03	7.1	72.95	5.89	11.7	768.92	1.8	41.27
Baccara	-	3	325	-	83.43	90.8	-	-	-	-	2	6.5	90.3	1.2	82.63	-	-	5.81	9.37	755	-	42.57
Barcelona	-	-	-	-	-	-	-	4.93	73.8	5.7	4.43	68.59	28.7	23.6	-	-	70.5	-	-	-	-	-
Barke	105.2	3.08	389.57	83.66	83.26	84.03	0.43	3.25	-	2.4	2.11	27.23	72.97	5.91	82.9	7.57	-	5.89	10.14	691.23	1.49	43.86
Baronesse	117.13	2.85	313.67	79.73	80.03	75.41	0.2	4.5	68.24	4.25	2.5	87.88	63.59	9.36	80.31	5.85	64.19	5.85	9.97	626.65	1.55	39.78
Beatrix	-	3.53	-	-	80.84	87.42	-	-	-	-	1.45	24.2	69.33	6.07	82.2	7.85	-	5.94	9.42	708	-	44.2
Belana	-	3.41	349	-	82.07	90.5	0.27	-	-	-	1.4	18.73	72.86	4.7	83.15	7.64	-	5.89	10.1	739	-	40.93
Bella	114.5	-	-	82.8	-	76.95	-	5.2	-	6.23	-	87.23	-	-	81.15	7.4	-	-	10.05	649.5	1.52	45.6
Bellevue	-	3.48	-	-	81.31	91.5	0.4	-	-	-	2.6	21.12	70.64	3.9	83.1	9.25	-	5.88	10.6	780.88	-	42.79
Bitrana	133.17	4.08	283.5	79.11	78.23	82.2	0.82	4.86	50.18	4.26	1.05	78.26	52.85	12.6	81.4	7.4	54	5.82	10.8	803.05	1.53	46.92
Blanca	-	-	-	-	-	-	-	6.33	71.4	6.4	-	-	-	-	-	-	64.08	-	-	-	-	-
Bombay	-	-	-	-	-	-	-	3.88	79.23	3.65	0.95	93.61	71.7	5.2	-	-	78.05	-	-	-	-	-
Braemar	-	3.43	404	82.45	82.63	91.35	0.6	-	-	-	0.87	15.27	82.89	2.85	82.73	8.58	-	5.95	9.78	672.08	-	41.83
Brenda	97.17	2.83	335.14	83.68	81.68	85.33	0.35	3.13	-	4.15	1.4	91.75	61.45	7.07	82.9	8.31	-	5.84	10.46	734.17	1.47	41.01
Cabrio	-	-	-	-	-	-	-	4.17	79.96	4.28	1	92.67	68.47	5	-	-	79.19	-	-	-	-	-
Calador	-	-	-	-	-	-	-	4.5	78.1	4.91	-	90.95	63.17	7.4	-	-	77.25	-	-	-	-	-
Camera	-	-	-	-	-	-	-	5.04	74.68	4.78	1.3	90.27	61.23	-	-	-	73.77	-	-	-	-	-
Caminant	116.33	3.17	279.33	81.4	83.13	81.87	0.6	3.1	-	4.2	-	91.8	68.2	5.8	82.28	7.07	-	5.86	9.28	718.67	1.57	46.92
Campanile	-	-	-	-	-	-	-	4.13	82.23	5.65	3.65	81.87	45.88	2.8	-	-	79.6	-	-	-	-	-
Candesse	-	-	-	-	-	-	-	5.63	-	4.6	-	87.21	47.8	-	-	-	-	-	-	-	-	-
Cantare	119	4.2	-	-	83.8	67.6	-	3.5	76.73	4.63	1.6	76.63	38.33	1	80.5	5.4	75.83	-	12	838	-	36
Carafe	-	2.97	375.5	-	83.03	92.44	0.3	-	-	-	2.3	15.77	79.7	3.57	84.04	8.64	-	5.88	9.85	743.09	-	45.52
Carat	-	-	-	-	-	-	-	3.28	76.77	2.87	1.43	91.53	72.13	10.3	-	-	75.88	-	-	-	-	-
Carina	268	2.9	-	83.4	-	68.4	2.8	2.6	-	4	-	84.1	55.7	10.8	80.8	-	-	5.94	9.9	648	1.54	40.5
Carola	167	-	-	-	82.6	60.1	-	5.22	84.2	5.54	5.8	76.14	38.47	4.5	78.4	4	78.5	-	9.8	689	-	37.9
Carrero	130.58	3.2	-	-	83.38	72.72	1.63	4.18	76.06	4.54	1.26	91.84	66.49	7.95	80.68	6.79	75.34	5.97	10.58	654.85	1.59	37.25
Catania	-	4.4	-	78.1	-	67.3	-	4.2	77.47	4.93	5.25	78.03	39.5	-	77.8	-	72.73	-	10.5	640	1.73	35
Cellar	-	4.15	-	82.38	-	89.18	0.7	-	-	-	1.08	26.44	68.28	4.7	-	9.33	-	5.81	10	744.25	-	48.05
Cita	151	-	-	81.95	-	62.4	-	5.17	73.61	5.27	5.5	73.66	47.15	-	80.1	5.55	68.19	-	10	562	1.77	35.25
Clara	162	3.9	-	-	81.5	62.8	-	4.83	-	5.4	3.5	73.37	34.93	-	80.5	6.4	-	-	8.9	531	1.74	32.5
Class	-	2.82	408	-	82.99	86.47	0.58	-	-	-	1.75	20.67	74.56	5	83.16	7.62	-	5.89	10.2	679.71	-	42.16
Cleopatra	-	-	-	-	-	-	-	5.24	80.8	5.41	2.8	83.32	48.23	12.9	-	-	78.3	-	-	-	-	-
Cobalt	-	-	-	-	-	-	-	4.73	78.54	5.58	1.85	91.6	61.38	7.05	-	-	77.12	-	-	-	-	-
Conchita	-	4	-	-	83.48	84.9	1.1	-	-	-	1.1	23.3	70.9	4.7	83.2	6.4	-	5.98	9.9	705.75	-	39.4
Cordoba	-	-	-	-	-	-	-	6.43	76.29	5.4	-	84.77	36.3	18.9	-	-	73.51	-	-	-	-	-
Cornelia	-	-	-	-	-	-	-	6.06	78.8	4.77	3.5	83.78	46.3	-	-	-	75	-	-	-	-	-
Corona	-	-	-	-	-	-	-	5.01	74.15	5.28	5.77	77.51	40.9	16	-	-	69.53	-	-	-	-	-
Cristalia	-	3.25	-	-	82.4	81.28	0.67	-	-	-	0.8	23.3	71.4	4.15	82.3	7.36	-	5.97	10.34	673	-	41
Daniela	310	-	-	74.8	-	-	-	4.58	82.88	5.55	4.87	79.36	37.28	-	79.5	-	78.48	5.89	9.7	716	2.51	-
Danuta	-	3.29	229.33	-	83.08	89.72	0.42	-	-	-	1.67	16.48	80.37	3.53	81.78	8.2	-	5.8	9.72	754.24	-	44.45
Derkado	127.25	3.8	226	79.18	78.81	83.72	0.7	2.95	-	3.65	1.2	87.22	61.84	18.43	82.41	7.76	-	5.87	9.98	731.75	1.55	43.86
Diamalta	131.8	2.74	345.36	82.6	80.87	76.5	0.5	2.98	66.1	3.4	0.7	95.21	74.28	3.4	81.54	7.08	66	5.84	10.81	748.79	1.54	44.81
Diamond	114.5	3.9	-	-	83.3	83.45	0.6	4.5	72.9	3	-	87.3	54.7	9.9	83.6	9.2	-	5.91	9.45	699.33	1.56	46.63
Ditta	142.5	2.65	298.17	82.11	80.76	74.53	-	3.14	65.05	4.22	0.68	92.43	66.49	3.93	82.31	6.95	63.75	5.87	10.33	643.88	1.59	37.61
Duet	-	-	-	-	-	-	-	3.76	76.08	4.72	3.2	85.25	45.34	14.22	-	-	73.73	-	-	-	-	-
Elfe	184.33	-	-	81.3	82.8	53.3	-	4.77	76.69	5.02	5.6	82.3	37.5	-	78.9	4.6	72.14	-	10.9	686	1.78	37.27
Esterel	141.43	3.03	-	-	83.15	69.41	0.9	5	67.6	5.5	-	65.33	27.15	26.23	80.09	5.58	-	6.08	9.81	654.25	1.67	36.47
Extract	-	2.96	307.67	-	82.15	93.82	0.3	-	-	-	2.2	14	82.64	3.3	83.65	8.8	-	5.84	9.53	734.42	-	44.09
Fergie	120.18	3.42	336.67	80.07	79.27	86.65	0.38	3.69	64.63	4.08	0.5	66.9	56.07	9.1	82.23	8.33	61.13	5.87	10.4	796.27	1.5	44.27
Finita	-	-	-	-	-	-	-	4.6	79.98	4.93	1.5	89.7	71.24	-	-	-	78.88	-	-	-	-	-
Fridericus	-	-	-	-	-	-	-	6.8	79.45	6.3	1.2	93.85	75.55	-	-	-	78.6	-	-	-	-	-
Gamelan	-	-	-	-	-	-	-	2.98	78.8	5.1	1.86	87.88	47.44	9.9	-	-	77.34	-	-	-	-	-
Geo	-	-	-	-	-	-	-	5.65	80.2	5.47	2.1	85.42	56.35	-	-	-	77.63	-	-	-	-	-
Gerbel	337.25	3.6	-	77.92	-	48.3	-	4.93	65.23	5.1	7.4	81.6	45.2	8.6	77.7	-	60.8	5.99	11.2	593.5	1.86	36.58
Gimpel	212	4.26	-	80.46	77.5	75.92	-	2.8	-	3.62	-	90.2	56.25	6	81.91	6.5	-	5.89	11.24	800	1.52	41.99
Golf	203.43	2.94	183.2	80.33	78.39	75.08	1	5.62	63.95	5.6	1.05	73.67	38.82	14.97	80.67	5.67	56.33	5.94	9.56	619.12	1.59	35.82
Grete	-	-	-	-	-	-	-	6.05	77.82	5.19	4.43	84.33	41.98	15.9	-	-	74.53	-	-	-	-	-
Grit	202.4	4.4	-	82.58	-	79.92	1.05	2.84	57.3	4.28	-	83.16	42	12.3	82.2	-	55.2	5.92	9.72	784	1.57	38.72
Gunda	-	-	-	-	-	-	-	3.74	75.56	3.82	1.5	93.44	80.16	5	-	-	74.07	-	-	-	-	-
Halcyon	-	3	248.5	-	78.3	65.35	-	-	-	-	-	-	57.75	-	79.03	-	-	6.01	11.5	635	1.78	40.18
Halla	115.17	2.7	283.7	82.63	81.05	79.86	0.43	3.02	-	4.9	1.9	91.85	69.08	9.43	82.58	8.04	-	5.84	10.37	754.46	1.51	47.19
Hanka	97	4	368	84.37	83.83	89.18	0.4	3.5	-	3.1	-	23.9	80.49	1.8	82.66	8.57	-	5.87	9.69	751.36	1.49	43.36
Hanna	166.5	2.4	238.5	81.8	80.6	66.4	-	3.8	76.02	4.7	3.04	88.17	58.54	15.5	80	6.6	73.82	5.95	10.23	548.75	1.61	34.48
Havanna	-	6.2	-	-	83.8	89.8	0.4	-	-	-	1.5	19.2	75	7.3	82.9	7.7	-	5.82	9.4	748	-	41.9
Helena	243.5	2.95	-	82.28	-	67.92	2.23	2.38	51.8	3.5	-	91.9	69.97	5.73	81.5	-	50.2	5.8	10.3	676.83	1.57	37.12
Henni	112	3.07	162.67	79.53	79.83	84.08	0	5.95	-	6.65	-	58.8	20.25	28.45	79.17	6	-	5.95	9.55	602.33	1.47	35.2
Igri	343.67	2.63	-	79.43	78	43.7	-	4.2	68.62	4.63	4.17	88.23	59.68	5.3	78.5	-	65.6	5.86	11.8	624	1.99	36.4
Isotta	-	3.88	-	-	82.26	85.24	0.45	-	-	-	-	14.65	80.53	3	82.28	7.62	-	5.98	9.96	701	-	41.2
Jana	325	-	-	77.8	-	-	-	4.64	76.18	4.7	3	86.68	48.03	9.1	79.5	-	73.82	5.94	9.5	706	2.34	-
Jasmin	-	-	-	-	-	-	-	2.9	73.84	3.24	1.5	91.43	69.86	7.4	-	-	72.68	-	-	-	-	-
Jessica	151	4.2	-	-	80.9	66.8	-	4.93	71.5	5.07	1.6	87.53	49.98	13.5	80.9	6.5	70.3	-	9.3	558	1.76	31.4
Jolante	-	-	-	-	-	-	-	3.66	77.09	5.06	2.2	90.29	61.86	8.98	-	-	75.13	-	-	-	-	-
Jorinde	-	-	-	-	-	-	-	5.13	78.38	5.6	2.28	85.67	46.27	2.5	-	-	76.62	-	-	-	-	-
Jura	128.13	2.71	220.14	81	80.53	82.79	0	3.1	70.54	3.85	1.8	81.4	67.65	6.7	81.83	8.15	67.44	5.89	9.86	723.18	1.52	38.99
Kamoto	-	-	-	-	-	-	-	5.23	-	6	4.1	50.13	20.3	-	-	-	-	-	-	-	-	-
Kangoo	-	3.9	-	-	83.13	92.1	0.2	-	-	-	1.3	26.5	66.9	5.3	82.2	6.9	-	5.98	10.4	685	-	39.7
Kaskade	297	3.06	274.33	80.49	79.82	68.15	2.17	4.05	61.53	3.4	-	92.75	80.88	2.6	81.5	-	59.23	5.96	11.11	748	1.63	40.56
Katharina_Elena	132.38	3.4	317.17	82.04	81.55	84.51	0.35	4.31	65.7	3.64	0.8	93.72	74.9	7.33	81.1	7.43	65.05	5.85	10.47	723.06	1.52	41.79
Korinna	137	3.4	315.67	79.89	79.84	83.83	0.6	2.23	64.45	2.26	-	85.37	49.74	10.7	81.93	7.69	61.45	5.87	10.24	714.93	1.56	41.54
Krona	106.27	3.43	338.24	83.6	82.26	86.12	0.69	3.03	64.8	3.5	1.02	81.76	66.2	5.61	82.48	8.21	63.35	5.82	10.38	766.56	1.49	43.02
Labea	161.64	2.59	398.88	81.83	80.26	72.59	3.8	3.92	73.82	4.27	1.3	86.89	70.67	5.9	80.85	7.04	72.43	5.95	10.55	710.32	1.6	37.31
Landi	165.33	-	-	81.57	-	59.37	0.4	3.83	75.16	4.5	-	69.9	31.6	20.4	80.1	5.25	69.84	-	10.3	685.67	1.67	36.6
Lenka	115.89	3.49	266	79.66	78.84	84.84	1.2	4.53	62.64	3.58	-	84.3	74.53	6.34	82.69	8.11	59.56	5.91	9.79	744.41	1.54	38.56
Leonie	122.5	-	-	-	84.75	84.45	0.4	3.4	71.1	4.9	4.7	56.67	14.83	30.4	81.65	8.4	-	-	9.6	738.67	1.59	44.17
Libelle	137.18	3.03	289.38	82.24	81.74	81.09	0.69	3.03	64.3	3.13	0.4	78.85	54.65	7.82	82.17	8.1	61.18	5.89	10.38	697.3	1.54	42.72
Lisanne	-	4.07	-	-	82.2	85.87	-	-	-	-	-	22.2	73.4	5	82.67	8.4	-	5.93	9.8	690.67	-	38.9
Lomerit	191	-	-	-	82.1	54.6	-	5.99	78.17	6.26	3.73	81.9	47.14	3.05	78.2	3.7	76.11	-	9.6	674	-	40
Lorena	210	-	-	80.1	-	35.4	-	6.17	73.94	4.45	-	87.36	71.18	-	78.8	-	71.73	-	10.2	572	1.85	31
Ludmilla	155.63	3.67	-	-	83.18	63.5	1.67	5.08	78.08	4.76	1.91	87.8	61.03	1.9	77.84	4.37	76.99	6.03	10.61	674	1.68	36.54
Madeira	-	3.5	288	-	83.02	90.84	0.5	-	-	-	2	18.38	72.07	5.27	83.6	8.8	-	5.8	9.74	735.4	-	44.18
Madonna	-	4.05	-	-	83.65	91.1	0.5	-	-	-	1.5	24.83	68.37	5.85	82.7	8.33	-	5.86	9.58	693.5	-	42.85
Madou	128.61	3.72	-	-	82.41	78.72	3.13	4.5	73.52	4.5	2.5	83.03	51.7	15.73	81.65	7.83	77.2	5.95	10.1	729.25	1.55	42.25
Madras	103	3.8	321	83.6	83.48	89.25	0.2	4.8	-	3.9	1.6	-	78.87	2.93	83.03	8.84	-	5.85	9.34	736	1.5	47.92
Maeva	124	-	-	-	84.4	82.65	-	3.5	66.7	5	-	75.77	32.77	19.67	80.93	7.97	-	6	8.93	672.67	1.52	46.47
Majestic	-	-	-	-	-	-	-	5.84	-	6.24	-	67.94	-	-	-	-	-	-	-	-	-	-
Maresi	115.71	3.56	362.37	82.1	81.18	85.62	0.65	3.42	66.38	4.34	1.11	81.32	58.69	7.76	81.94	7.87	62.68	5.82	10.24	758.7	1.51	42.91
Margret	-	2.6	-	-	82.09	80.46	0.55	-	-	-	1.8	21.2	70.56	4.5	82.19	8.08	-	5.94	10.45	698.13	-	41.45
Marina	125.27	3.16	343	82.17	80.83	84.27	0.57	3.13	65.85	3.12	1.17	90.86	65.03	7.36	81.5	7.38	62.8	5.84	10.41	744.48	1.52	42.95
Marinka	333.2	4.01	186	78.42	78.5	55.73	-	3.84	74.04	4.66	3.9	90.31	68.99	7.8	80.63	-	72.02	5.98	11.09	654.63	1.84	37.4
Maris_Otter	-	3.58	292.36	-	80.58	84.82	1	-	-	-	-	26	-	-	81.06	-	-	5.89	10.24	759.1	1.53	42.49
Marnie	-	3.68	352	-	82.01	92.62	0.2	-	-	-	-	16.33	80.18	4.5	82.56	9.4	-	5.91	10.92	805.56	-	46
Marthe	-	3.9	-	-	84.82	93.03	0.9	-	-	-	1.25	22	74.1	5.5	82.85	8.05	-	5.92	9.97	704	-	45.8
Mauritia	-	3.68	-	-	82.74	89.88	0.4	-	-	-	1	23.2	71.37	4.48	83.14	8.34	-	5.96	9.92	766	-	43.7
Mentor	108	3.03	376.33	81.48	81.59	80.95	-	4	-	3.23	-	96.22	86.95	3.1	81.91	7.23	-	5.92	10.34	724.07	1.47	42.56
Merlot	144.67	3.73	-	-	82.63	61.9	-	5.91	78.78	5.56	2.21	85.59	59.19	-	77.5	3.7	77.34	-	10.3	709.67	1.59	40.1
Millie	-	-	-	-	79.4	73	-	3.56	-	4.9	3.6	82.82	49.54	-	-	-	-	-	8.8	626	-	37.7
Minna	135	2.63	362.25	82.34	81.33	85.09	-	3.03	66.4	5.13	1.18	90.53	61.87	13.83	82.01	7.79	65.2	5.84	10.32	734	1.53	43.74
Mombasa	123.88	3.13	-	-	83.66	72.88	-	3.36	76	3.68	1.05	92.93	82.8	-	80.54	6.18	76.6	-	11.06	769	1.48	42.24
Nelly	-	-	-	-	-	-	-	5.32	-	5.02	-	80.87	50.65	-	-	-	-	-	-	-	-	-
Neruda	-	2.9	388.43	-	83.87	92.04	0.43	-	-	-	1.8	21.87	72.57	4.27	82.42	8.88	-	5.84	9.67	679.28	-	45.3
Nicola	-	-	-	-	-	-	-	3.68	-	3.72	1.53	90.9	70.27	5.8	-	-	-	-	-	-	-	-
Nomad	120.57	3.08	181.88	79.55	78.75	84.66	0.7	4.11	59.38	4.34	0.6	71.24	52.59	11.6	81.42	7.33	61.3	5.93	10.97	671.82	1.53	37.04
Orthega	138.67	2.5	338	79.03	84.5	80.63	0.2	5.8	-	6.17	-	89.1	59.2	8.67	81.22	5.03	-	5.84	9.32	582.4	1.63	37.58
Otis	117.1	3.05	287.25	82.61	81.05	87.2	-	3.7	65.35	2.87	0.9	90.64	71.43	7.92	82.01	7.9	64.3	5.88	10.16	718.98	1.51	41.73
Pamir_Palazia	-	2.79	357.89	81.7	82.46	76.06	-	3.95	71.1	3.35	-	94.65	81.06	-	80.82	-	69.6	5.92	9.83	756.73	1.55	38.82
Pasadena	-	3.18	340	82.15	83.15	90.86	0.47	-	-	-	2.14	25.48	67.54	5.74	82.63	8.4	-	5.87	9.38	699.19	-	40.73
Passion	-	-	-	-	-	-	-	4.59	76.47	5.51	3.05	81.05	42.02	20.7	-	-	74.25	-	-	-	-	-
Pewter	-	3.14	329.67	-	83.12	92.43	0.4	-	-	-	1.55	16.45	78.88	2.9	82.23	8.88	-	5.87	10.02	784.93	-	47.05
Phantom	107.25	3.25	312.67	80.81	78.65	86.12	-	4.75	55.3	4.73	1.4	71.62	42.54	15.22	81.79	8.2	44.75	5.81	10.59	790.18	1.47	42.3
Plus	162	-	-	81.9	-	53.8	-	5.48	73.88	4.83	1.8	84.87	49.15	7.8	79.7	5.3	69.88	-	10.9	694	1.65	37.9
Power	-	4.22	-	-	83.02	86.02	-	-	-	-	1.8	32.7	57.1	7.3	82.7	7.02	-	5.94	9.47	665	-	44.2
Primadonna	-	4.7	-	-	81.5	90	0.3	-	-	-	1	23.1	71	5	82.4	8	-	5.94	10.1	714	-	35.9
Publican	-	4.1	-	-	81.2	83.2	1.2	-	-	-	1.1	21.8	72.5	4.5	82.6	7.6	-	5.96	10.2	675	-	35.5
Quantis	193	-	-	81.95	-	55.5	-	5.63	71.73	4.75	11.1	80.3	47.3	27.3	79.3	6.5	67.85	-	10.8	566.5	1.89	33.3
Queen	-	-	-	-	-	-	-	5.37	77.15	4.5	1	91.17	73.42	0.9	-	-	76.5	-	-	-	-	-
Quench	-	3.93	-	-	82.7	87.97	-	-	-	-	-	27.3	63.7	6.97	82.7	8.5	-	5.96	9.9	681	-	38
Regina	125.67	2.83	353.9	82.38	81.44	86.94	0.47	4.59	77.64	5.08	3.64	77.83	49.2	15	81.73	7.89	75.92	5.97	9.3	691.24	1.51	36.9
Ria	-	3.85	312.67	-	83.27	93.84	0.2	-	-	-	1.5	11.4	81.48	3.55	83.41	8.7	-	5.79	9.4	758.29	-	43.47
Ricarda	-	4.2	163	-	83.14	88.7	-	-	-	-	2	23.15	69.28	4.7	83.2	8.13	-	5.79	9.9	721.4	-	41.5
Rocca	181	-	-	80.7	-	47.3	-	5.95	77.7	5.88	3.3	82.57	39.67	13.3	78.5	4.1	72.25	-	10.9	628	1.86	38
Saloon	-	3.36	303.5	-	83.73	89.07	0.93	-	-	-	1.95	30.37	63.46	4.65	83.13	8.48	-	5.85	9.21	708.93	-	45.68
Sarah	-	-	-	-	-	-	-	5.03	78.5	5.08	1.6	84.68	63.5	25.2	-	-	73.2	-	-	-	-	-
Scarlett	103.5	3.28	308.08	83.08	82.7	86.17	0.42	3.04	-	4.65	1.07	64.27	79.07	3.77	83.52	8.6	-	5.85	9.74	723.4	1.47	45.97
Sebastian	-	4.5	-	-	83.1	85.65	0.7	-	-	-	1.45	24.43	70.16	5.2	83.38	7.34	-	5.93	9.33	664	-	40.9
Sissy	119.05	3.29	246.4	82.03	81.43	83.62	0.35	3.48	63.84	4.51	0.6	85.13	63.66	6.33	81.99	8.05	61.88	5.86	10.72	815.23	1.5	46.09
Sonja	352.8	2.55	314	79.18	79.8	62.99	0.6	3.3	69.38	4.08	3.1	90.25	70.04	5.4	79.92	-	70.4	5.98	11.19	667.33	1.67	37.67
Sophie	-	4.38	-	-	82.37	85.27	-	-	-	-	1.45	25.28	64.85	5.46	82.65	6.47	-	5.92	9.53	735	-	45.7
Spectrum	-	-	-	-	-	-	-	4.1	74.44	4.82	1.37	85.88	62.7	-	-	-	73.66	-	-	-	-	-
Steffi	121.25	2.86	245.67	81.83	81.45	83.83	0.4	3.42	62.5	2.65	0.55	86.17	77.88	4.34	81.69	7.41	61.47	5.87	10.6	699.47	1.51	39.89
Steina	228.4	3.76	-	80.94	-	74.4	2.1	1.57	55.6	2.53	-	87.66	50.9	9.7	82.02	-	53.8	5.93	10.2	705.6	1.61	32.94
Stella	135	2.9	348.33	80.58	79.51	78.47	-	4.61	63.78	3.97	0.6	-	62.98	6.6	81.14	6.79	61	5.86	10.39	695.35	1.58	38.34
Streif	-	4.1	-	-	84.33	86.6	0.5	-	-	-	1.6	23.5	69.4	5.5	82.4	6.1	-	5.92	10.2	768.5	-	40.8
Svenja	-	-	-	-	-	-	-	5.4	73.5	5.81	1.35	88.93	65.19	7.9	-	-	71.48	-	-	-	-	-
Tafeno	-	-	-	-	-	-	-	3.57	72.53	4.32	1.8	89.44	65.71	9.9	-	-	71.47	-	-	-	-	-
Tessy	-	-	-	-	-	-	-	4.23	77.3	5.06	2.4	85.73	57.33	9.7	-	-	75.9	-	-	-	-	-
Theresa	173	-	-	84.1	-	47.6	-	5.98	79.43	6.13	5.6	78.18	33.95	16.67	80.1	6	74.24	-	9.7	559	1.81	36.9
Thuringia	111.64	2.7	219	83.11	81.18	82.56	0	3.1	-	4.07	1.8	93.01	72.78	3.7	82.68	8.35	-	5.86	10.21	740.08	1.49	45.18
Tiffany	124.31	3.12	331.5	84.2	82.27	80.67	1.05	3.79	72.71	4.7	2.55	83.37	55.28	10.33	81.45	7.6	71.47	5.97	9.76	711.11	1.54	38.92
Tilia	-	-	-	-	-	-	-	5.48	-	5.48	-	83.98	56.25	-	-	-	-	-	-	-	-	-
Tipple	-	3.08	-	-	82.42	80.7	1.1	-	-	-	1	17	78.52	4.2	82.84	7.62	-	6.03	9.44	633	-	43
Tocada	-	2.57	327.5	-	80.3	87.87	-	-	-	-	2	26.3	65.1	6.6	82.63	7.8	-	5.97	10.1	652.67	-	34.77
Tokyo	-	-	-	-	-	-	-	6.08	76.6	6.52	2.93	82	32.7	14.78	-	-	76.2	-	-	-	-	-
Trasco	150.53	2.81	325.5	81.9	80.48	75.88	1.3	3.95	72.5	4.69	-	86.82	69.92	4.4	81.21	8.07	70.3	5.9	11.02	766.59	1.56	42.72
Trixi	-	-	-	-	-	-	-	3.9	72.64	4.63	-	84.2	43.1	-	-	-	70.88	-	-	-	-	-
Trumpf	190	3.8	-	82.3	-	83.4	1.2	3.3	-	3.6	-	84.7	50.4	11.2	81.6	-	-	5.9	9.7	764	1.52	40
Ursa	-	3.68	-	82.08	82.13	92.24	-	-	-	-	2.15	19.58	77.61	3.77	81.8	9	-	5.88	9.39	738.88	-	43.29
Vanessa	119.62	3.52	-	-	83.16	79.38	0.9	4.06	71.88	4.46	1.47	89.34	67.5	-	81.3	7.26	73.47	5.96	10.2	712.66	1.57	38.43
Venezia	-	-	-	-	-	-	-	4.86	-	4.72	1.85	88.45	58.33	9.3	-	-	-	-	-	-	-	-
Verticale	-	-	-	-	-	-	-	4.86	74.82	5.2	1.6	90.25	63.4	13.5	-	-	73.84	-	-	-	-	-
Virac	-	-	-	-	-	-	-	3.88	70.94	4.74	4.2	81.3	54.7	11.4	-	-	67.72	-	-	-	-	-
Viskosa	-	3.27	315.5	-	82.06	93.7	0.2	-	-	-	1.98	26.36	65.04	5.08	82.35	8.2	-	5.8	8.99	721.85	-	45.98
Westminster	-	4.23	-	-	82.42	87.13	1	-	-	-	1.2	18.88	74.15	5.3	84.05	6.53	-	5.9	9.63	749	-	49.1
Xanadu	-	3.38	381	-	81.84	87.97	0.75	-	-	-	1.55	16.47	79.68	4.1	83.51	8	-	5.85	10.49	758.57	-	46.09
