# Supplementary material for: Nitrogen-metabolism related genes in barley - haplotype diversity, linkage mapping and associations with malting and kernel quality parameters
Source: BMC Genet. 2013 Sep 4;14:77. doi: 10.1186/1471-2156-14-77 (PMC3766251; doi:10.1186/1471-2156-14-77)
Supplement: Additional file 6 — Correlations among traits. * means P < 0.01. [file 1471-2156-14-77-S6.xlsx]

## Sheet: Tabelle1
Additional file 6: Correlations among traits; * means P<0.01
		2	3	4	5	6	7	8	9	10	11	12	13	14	15	16	17	18	19	20	21	22
		Colour [EBC]	Diastatic power [WK]	Fermentable extract [%]	Final attenuation [%]	Friability [%]	Glassiness [%]	Glume fineness [1-9]	Grain yield [dt/ha]	Kernel formation [1-9]	Kernel quality assortment < 2,2 mm [%]	Kernel quality assortment > 2,5 mm [%]	Kernel quality assortment > 2,8 mm [%]	Kernel quality assortment 2,2 to 2,5 mm [%]	Malt extract [%]	Malting quality index (MQI)	Marketable yield [dt/ha]	pH-value in malt	Raw protein in the malt [%]	Soluble N [mg/100g dry matter]	Viscosity [mPas]	VZ45 saccharification number [%]
1	Brabender [HE]	-0.0420	-0.236	-0.569*	-0.468*	-0.625*	0.475*	0.0365	0.0284	0.0823	0.457*	0.233	-0.0329	-0.109	-0.466*	-0.591*	0.0222	0.296	0.301*	-0.235	0.661*	-0.423*
2	Colour [EBC]		-0.175	-0.107	0.274*	0.167	-0.0468	0.0616	-0.121	-0.0166	-0.0128	-0.322*	-0.149	0.0382	0.145	-0.0161	-0.127	-0.000142	-0.218	0.136	0.0557	0.0290
3	Diastatic power [WK]			0.462*	0.413*	0.188	0.0816	-0.151	0.260	-0.167	0.111	-0.229	0.294	-0.367*	0.227	0.241	0.203	-0.0682	0.00234	0.213	-0.121	0.281
4	Fermentable extract [%]				0.684*	0.325*	0.0170	-0.247	-0.0794	-0.209	-0.263	-0.195	0.288	-0.194	0.507*	0.369*	-0.0742	-0.250	-0.186	0.180	-0.593*	0.377*
5	Final attenuation [%]					0.403*	-0.188	0.0725	0.443*	0.119	-0.0256	-0.467*	0.0975	-0.0703	0.306*	0.0833	0.511*	-0.0221	-0.458*	0.0525	-0.262	0.283*
6	Friability [%]						-0.568*	-0.463*	-0.487*	-0.394*	-0.622*	-0.594*	0.413*	-0.183	0.843*	0.807*	-0.442*	-0.359*	-0.465*	0.5*	-0.903*	0.583*
7	Glassiness [%]							-0.111	-0.0190	-0.139	-0.141	0.384*	-0.0213	0.0291	-0.321*	-0.222	0.0966	0.327*	0.292*	-0.0605	0.379*	-0.324*
8	Glume fineness [1-9]								0.484*	0.727*	0.386*	-0.0418	-0.318*	0.227	-0.590*	-0.613*	0.411*	0.283	-0.122	-0.497*	0.367*	-0.340*
9	Grain yield [dt/ha]									0.529*	0.348*	0.162	-0.158	0.0108	-0.573*	-0.590*	0.964*	0.452*	-0.0693	-0.324*	0.482*	-0.245
10	Kernel formation [1-9]										0.484*	-0.144	-0.585*	0.378*	-0.567*	-0.545*	0.470*	0.328*	-0.195	-0.483*	0.351*	-0.297*
11	Kernel quality assortment < 2,2 mm [%]											0.142	-0.620*	0.456*	-0.606*	-0.401*	0.228	0.207	0.141	-0.476*	0.598*	-0.389*
12	Kernel quality assortment > 2,5 mm [%]												-0.274*	0.226*	-0.553*	-0.415*	0.287*	0.0463	0.367*	-0.150	0.109	-0.339*
13	Kernel quality assortment > 2,8 mm [%]													-0.776*	0.545*	0.488*	-0.101	-0.302*	0.0536	0.379*	-0.286*	0.403*
14	Kernel quality assortment 2,2 to 2,5 mm [%]														-0.324*	-0.173	-0.00592	0.296*	-0.167	-0.354*	0.0410	-0.275*
15	Malt extract [%]															0.820*	-0.546*	-0.375*	-0.398*	0.443*	-0.614*	0.566*
16	Malting quality index (MQI)																-0.558*	-0.386*	-0.236	0.436*	-0.655*	0.564*
17	Marketable yield [dt/ha]																	0.533*	-0.0305	-0.283	0.421*	-0.243
18	pH-value in malt																		0.0810	-0.465*	0.241	-0.480*
19	Raw protein in the malt [%]																			0.219*	0.132	-0.129
20	Soluble N [mg/100g dry matter]																				-0.395*	0.635*
21	Viscosity [mPas]																					-0.573*
22	VZ45 saccharification number [%]
