# Supplementary material for: Nitrogen-metabolism related genes in barley - haplotype diversity, linkage mapping and associations with malting and kernel quality parameters
Source: BMC Genet. 2013 Sep 4;14:77. doi: 10.1186/1471-2156-14-77 (PMC3766251; doi:10.1186/1471-2156-14-77)
Supplement: Additional file 8 — SNP and haplotype frequencies of nitrate reductase gene, glutamine synthetase gene2, glutamate synthase gene, aspartate amonitransferase gene and asparaginase gene in 190 barley cultivars. [file 1471-2156-14-77-S8.xlsx]

## Sheet: NAR
Additional file 8: SNP and haplotype frequencies of nitrate reductase gene in 190 barley cultivars.
Nitrate reductase	NAR_GB15-25	NAR_GB15-25	NAR_GB15-25	NAR_GB15-25	NAR_GB15-25	NAR_GB15-25	NAR_GB15-25	NAR_GB15-25	NAR_GB15-25	NAR_GB15-25	NAR_GB15-25	Spring	Winter	Winter	Total
	SNP3	SNP4	SNP5	SNP7	SNP8	SNP10	SNP11	SNP12	SNP13	SNP14	SNP16	2-rowed	2-rowed	6-rowed
Haplotypes	Exon	Exon	Exon	Exon	Exon	Exon	Exon	Exon	Exon	Exon	Exon
NAR_H1	C (Gly)	C (Thr)	A (Ala)	T (His)	A (Gly)	A (Pro)	T (Cys)	C (Arg)	C (Leu)	C (Val)	G (Gly)	70	22	1	93
NAR_H2	T (Gly)	G (Thr)	C (Ala)	C (His)	T (Ala)	A (Pro)	C (Cys)	T (Arg)	G (Leu)	C (Val)	G (Gly)	3	18	29	50
NAR_H3	C (Gly)	G (Thr)	A (Ala)	C (His)	T (Ala)	G (Pro)	C (Cys)	T (Arg)	G (Leu)	T (Val)	C (Gly)	9	14	2	25
NAR_H4	C (Gly)	G (Thr)	A (Ala)	T (His)	A (Gly)	A (Pro)	T (Cys)	C (Arg)	C (Leu)	C (Val)	G (Gly)	3	1	0	4
Missing												9	6	3	18
Total												94	61	35	190

## Sheet: GS2
Additional file 8: SNP and haplotype frequencies of glutamine synthetase 2 gene in 190 barley cultivars.
Glutamine synthetase 2	GS_GB34	GS_GB36	GS_GB36	GS_GB36	GS_GB36	GS_GB36	GS_GB36	GS_GB36	GS_GB36	GS_GB36	GS_GB37	GS_GB37	GS_GB37	GS_GB37	Spring	Winter	Winter	Total
	SNP1	SNP1	SNP2	ID1	SNP4	SNP5	SNP6	SNP7	SNP8	ID2	ID3	SNP3	SNP4	SNP6	2-rowed	2-rowed	6-rowed
Haplotypes	Intron	Intron	Intron	Intron	Intron	Intron	Intron	Intron	Intron	Intron	Intron	Intron	Intron	Intron
GS2_H1	T	T	T	2	T	G	G	G	C	2	2	C	C	C	81	60	33	174
GS2_H2	C	T	G	1	C	A	A	C	G	2	1	A	G	A	12	0	1	13
Missing															1	1	1	3
Total															94	61	35	190

## Sheet: GOGAT
Additional file 8: SNP and haplotype frequencies of glutamate synthase gene in 190 barley cultivars.
Glutamate synthase	GOGAT_GB005	GOGAT_GB005	GOGAT_GB005	GOGAT_GB005	GOGAT_GB005	Spring	Winter	Winter	Total
	SNP1	SNP2	SNP3	SNP4	SNP5	2-rowed	2-rowed	6-rowed
Haplotypes	Intron	Intron	Intron	Intron	Intron
GOGAT_H1	C	A	T	T	T	93	38	28	159
GOGAT_H2	T	G	C	C	C	0	22	7	29
GOGAT_H3	T	A	T	C	C	1	1	0	2
Missing						0	0	0	0
Total						94	61	35	190

## Sheet: AAT
Additional file 8: SNP and haplotype frequencies of aspartate aminotransferase gene in 190 barley cultivars.
Aspartate Aminotransferase	AAT_GB56	AAT_GB56	AAT_GB56	AAT_GB56	Spring	Winter	Winter	Total
	SNP1	SNP2	SNP3	SNP4	2-rowed	2-rowed	6-rowed
Haplotypes	Exon	Exon	Exon	Exon
AAT_H1	T (Leu)	G (Leu)	G (Gly)	G (Val)	91	32	14	137
AAT_H2	C (Leu)	C (Leu)	G (Gly)	A (Ile)	0	12	12	24
AAT_H3	C (Leu)	G (Leu)	A (Gly)	A (Ile)	2	14	4	20
AAT_H4	T (Leu)	G (Leu)	A (Gly)	A (Ile)	1	1	3	5
AAT_H5	T (Leu)	C (Leu)	G (Gly)	A (Ile)	0	2	2	4
Missing					0	0	0	0
Total					94	61	35	190

## Sheet: ASP
Additional file 8: SNP and haplotype frequencies of asparaginase gene in 190 barley cultivars.
Asparaginase	Asp_GB33	Asp_GB33	Spring	Winter	Winter	Total
	SNP1	SNP2	2-rowed	2-rowed	6-rowed
Haplotypes	Exon	Exon
Asp_H1	G (Val)	G (Ser)	40	59	34	133
Asp_H2	C (Val)	G (Ser)	52	2	1	55
Asp_H3	G (Val)	A (Ser)	1	0	0	1
Missing			1	0	0	1
Total			94	61	35	190
